# Supplementary material for: The taxonomic identities of Pholidota wenshanica and P. subcalceata (Orchidaceae, Coelogyninae)
Source: PhytoKeys. 2019 Dec 19;136:97–106. doi: 10.3897/phytokeys.136.46705 (PMC6933024; doi:10.3897/phytokeys.136.46705)
Supplement: XML Treatment for Pholidota wenshanica [file phytokeys.136.46705-treatment1.xml]

<!DOCTYPE tp:taxon-treatment
  PUBLIC "-//TaxonX//DTD Taxonomic Treatment Publishing DTD v0 20100105//EN" "tax-treatment-NSO.dtd">
<tp:taxon-treatment xmlns:tp="http://www.plazi.org/taxpub"><tp:treatment-meta><kwd-group><label>Taxon classification</label><kwd><named-content xmlns:xlink="http://www.w3.org/1999/xlink" content-type="kingdom">Plantae</named-content></kwd><kwd><named-content xmlns:xlink="http://www.w3.org/1999/xlink" content-type="order">Asparagales</named-content></kwd><kwd><named-content xmlns:xlink="http://www.w3.org/1999/xlink" content-type="family">Orchidaceae</named-content></kwd></kwd-group><mixed-citation publication-type="journal"><person-group><name><surname>Li</surname><given-names>Lin</given-names></name><name><surname>Qin</surname><given-names>Min</given-names></name><name><surname>Wang</surname><given-names>Wan-Yao</given-names></name><name><surname>Zeng</surname><given-names>Song-Jun</given-names></name><name><surname>Zhang</surname><given-names>Guo-Qiang</given-names></name><name><surname>Liu</surname><given-names>Zhong-Jian</given-names></name></person-group><article-title>The taxonomic identities of <italic><tp:taxon-name><tp:taxon-name-part taxon-name-part-type="genus" reg="Pholidota">Pholidota</tp:taxon-name-part> <tp:taxon-name-part taxon-name-part-type="species" reg="wenshanica">wenshanica</tp:taxon-name-part></tp:taxon-name></italic> and <italic><tp:taxon-name><tp:taxon-name-part taxon-name-part-type="genus" reg="Pholidota">P.</tp:taxon-name-part> <tp:taxon-name-part taxon-name-part-type="species" reg="subcalceata">subcalceata</tp:taxon-name-part></tp:taxon-name></italic> (<tp:taxon-name><tp:taxon-name-part taxon-name-part-type="family">Orchidaceae</tp:taxon-name-part></tp:taxon-name>, <tp:taxon-name><tp:taxon-name-part taxon-name-part-type="subtribe">Coelogyninae</tp:taxon-name-part></tp:taxon-name>)</article-title><source>PhytoKeys</source><day>19</day><month>12</month><year>2019</year><volume>136</volume><fpage>97</fpage><lpage>106</lpage><pub-id pub-id-type="doi">10.3897/phytokeys.136.46705</pub-id></mixed-citation></tp:treatment-meta><tp:nomenclature><tp:taxon-name><object-id xmlns:xlink="http://www.w3.org/1999/xlink" content-type="arpha" xlink:type="simple">FBD1ED77-892E-5958-B580-44A2221DBD88</object-id>
              <tp:taxon-name-part taxon-name-part-type="genus" reg="Pholidota">Pholidota</tp:taxon-name-part>
              <tp:taxon-name-part taxon-name-part-type="species" reg="wenshanica">wenshanica</tp:taxon-name-part>
            </tp:taxon-name><tp:taxon-authority>S.C.Chen &amp; Z.H.Tsi</tp:taxon-authority><xref ref-type="fig" rid="F1">Figs 1</xref><xref ref-type="fig" rid="F2">, 2</xref><tp:nomenclature-citation-list><tp:nomenclature-citation><tp:taxon-name>
                  <tp:taxon-name-part taxon-name-part-type="genus" reg="Pholidota">Pholidota</tp:taxon-name-part> <tp:taxon-name-part taxon-name-part-type="species" reg="wenshanica">wenshanica</tp:taxon-name-part></tp:taxon-name><comment>S.C. Chen &amp; Z.H. Tsi, Bull. Bot. Res. 8(1): 7, fig. 1. 1988. Type: – CHINA. Yunnan, Wenshan County, cult. in Hort. Bot. Beijing, 4 Dec. 1984, <italic>Z.H. Tsi 223</italic> (holotype PE!).</comment></tp:nomenclature-citation></tp:nomenclature-citation-list></tp:nomenclature><tp:treatment-sec sec-type="description" id="SECID0EE1AE"><title>Emended description.</title><p>Plants lithophytic, up to 35 cm high; rhizome creeping, terete, 8–10 mm in diam., enclosed by coriaceous scales. Pseudobulbs fusiform-cylindrical, 7–8 × 6–8 mm, 2 cm apart, tapering to based and top, smooth or longitudinally wrinkled when dried, base usually enclosed by coriaceous sheaths. Leaves 2 per pseudobulb, arising from pseudobulb apex, oblong-lanceolate, 25–30 × 3–3.5 cm, apex acuminate, base cuneate, lamina glossy green, more or less coriaceous; petioles 3–4.5 cm long. Inflorescence a racemose, proteranthous, glabrous, pendulous, 17–19 cm long; peduncle 3.5–4 cm long, very thin, covered by sterile bracts at base of rachis; rachis slender, 13.5–20 cm long, almost straight or weakly zig-zag, laxly 30–40-flowered; floral bracts broadly rhombic-ovate, papyraceous, 4 × 6 mm, folded along the midrib, caduceus at anthesis. Flowers pinkish white, ca. 5 mm in diam., lip salmon-pink, tinged with yellowish-brown or orangish-brown blotches. Pedicel and ovary 3–4 mm long. Sepals subequal; dorsal sepal elliptic, 5 × 3 mm, apex acute, obscurely 7-nerved; lateral sepals ovate, slightly oblique, 5–6 mm long, strongly keeled on the back, apex shortly acuminate, obscurely 7-nerved. Petals ovate, 4 × 3mm, apex obtuse, obscurely 3–5-nerved; Labellum subovate in outline, 4–5 long; hypochile deeply saccated, with 4 prominent fleshy keels or carinae; epichile transversely elliptic, 4–5 mm wide, margin inconspicuously undulate, apex deeply notched into 2 broadly rounded lobes. Column stout, 2.5–3 mm long; apex narrowly winged, foot absent; stelidia obtuse, up margin with an inconspicuous rounded wing near the apex; anther incumbent, top retuse to rounded; pollinia 4 in 2 pairs, connected by caudicles to a sticky substance, pyriform, ca 0.5 by 0.4 mm; stigma broadly ovate; rostellum large, broadly triangular. Flowering in late November and early December. Capsule not seen.</p></tp:treatment-sec><tp:treatment-sec sec-type="distribution" id="SECID0EJ1AE"><title>Distribution and habitat.</title><p><italic><tp:taxon-name><tp:taxon-name-part taxon-name-part-type="genus" reg="Pholidota">Pholidota</tp:taxon-name-part> <tp:taxon-name-part taxon-name-part-type="species" reg="wenshanica">wenshanica</tp:taxon-name-part></tp:taxon-name></italic> is currently known only from SE Yunnan (Wenshan) and SW Guangxi (Longzhou), China, where it grows as epiphyte on tree trunks or as lithophyte on somewhat shady slopes or on the edge of forests, often in exposed places, with elevations ranging from 1200 m to 1500 m a.s.l.</p></tp:treatment-sec><tp:treatment-sec sec-type="material" id="SECID0E11AE"><title>Additional specimens examined.</title><p>China. Yunnan, Malipo County, Tiechang Town, at 1500 m alt., 13 Dec. 1992, <italic>Tsi s.n.</italic> (PE). China. Yunnan, <italic>precise</italic> locality unknown, Nov. 2001, <italic>HK Kadoorie Team 2361</italic> (PE). China. Guangxi Zhuang Autonomous Region, Longzhou County, May 2001, <italic>HK Kadoorie PT 714</italic> (PE).</p></tp:treatment-sec><tp:treatment-sec><!--Section generated to contain objects referenced in tp:taxon-treatment.--><fig id="F1" position="float" orientation="portrait"><object-id xmlns:xlink="http://www.w3.org/1999/xlink" content-type="doi" xlink:type="simple">10.3897/phytokeys.136.46705.figure1</object-id><object-id xmlns:xlink="http://www.w3.org/1999/xlink" content-type="arpha" xlink:type="simple">224BCC58-5D7C-54D3-9C4C-BD75B77289A6</object-id><label>Figure 1.</label><caption><p>The types and selected specimens of <italic><tp:taxon-name><tp:taxon-name-part taxon-name-part-type="genus" reg="Pholidota">P.</tp:taxon-name-part> <tp:taxon-name-part taxon-name-part-type="species" reg="wenshanica">wenshanica</tp:taxon-name-part></tp:taxon-name></italic> (<bold>A–C</bold>), <italic><tp:taxon-name><tp:taxon-name-part taxon-name-part-type="genus" reg="Pholidota">Pholidota</tp:taxon-name-part> <tp:taxon-name-part taxon-name-part-type="species" reg="leveilleana">leveilleana</tp:taxon-name-part></tp:taxon-name></italic> (<bold>D–F</bold>) and <italic><tp:taxon-name><tp:taxon-name-part taxon-name-part-type="genus" reg="Pholidota">P.</tp:taxon-name-part> <tp:taxon-name-part taxon-name-part-type="species" reg="subcalceata">subcalceata</tp:taxon-name-part></tp:taxon-name></italic> (<bold>G–I</bold>) <bold>A</bold> holotype sheet of <italic><tp:taxon-name><tp:taxon-name-part taxon-name-part-type="genus" reg="Pholidota">P.</tp:taxon-name-part> <tp:taxon-name-part taxon-name-part-type="species" reg="wenshanica">wenshanica</tp:taxon-name-part></tp:taxon-name></italic><bold>B</bold> China, Guangxi, Longzhou, <italic>HK Kadoorie PT 714</italic> (PE) <bold>C</bold> China, Yunnan, <italic>HK Kadoorie Team 2361</italic> (PE) <bold>D</bold> holotype sheet of <italic><tp:taxon-name><tp:taxon-name-part taxon-name-part-type="genus" reg="Pholidota">P.</tp:taxon-name-part> <tp:taxon-name-part taxon-name-part-type="species" reg="leveilleana">leveilleana</tp:taxon-name-part></tp:taxon-name></italic><bold>E</bold> China, Guangxi, <italic>China-UK Expedition Team ASBK365</italic> (IBK) <bold>F</bold> China, Guangxi, <italic>Y.S. Huang Y1229</italic> (IBK) <bold>G</bold> Holotype sheet of <italic><tp:taxon-name><tp:taxon-name-part taxon-name-part-type="genus" reg="Pholidota">P.</tp:taxon-name-part> <tp:taxon-name-part taxon-name-part-type="species" reg="subcalceata">subcalceata</tp:taxon-name-part></tp:taxon-name></italic><bold>H</bold> isotype sheet of <italic><tp:taxon-name><tp:taxon-name-part taxon-name-part-type="genus" reg="Pholidota">P.</tp:taxon-name-part> <tp:taxon-name-part taxon-name-part-type="species" reg="subcalceata">subcalceata</tp:taxon-name-part></tp:taxon-name></italic><bold>I</bold> Vietnam, Kontum, <italic>L.V. Averyanov &amp; al.</italic>, <italic>VH 292</italic> (P).</p></caption><graphic xmlns:xlink="http://www.w3.org/1999/xlink" xlink:href="phytokeys-136-097-g001.jpg" position="float" orientation="portrait" xlink:type="simple" id="oo_366651.jpg"><uri content-type="original_file" xlink:type="simple">https://binary.pensoft.net/fig/366651</uri></graphic></fig><fig id="F2" position="float" orientation="portrait"><object-id xmlns:xlink="http://www.w3.org/1999/xlink" content-type="doi" xlink:type="simple">10.3897/phytokeys.136.46705.figure2</object-id><object-id xmlns:xlink="http://www.w3.org/1999/xlink" content-type="arpha" xlink:type="simple">FFF3B693-D566-56CC-8D63-53A9DAAD6609</object-id><label>Figure 2.</label><caption><p>The morphology of <italic><tp:taxon-name><tp:taxon-name-part taxon-name-part-type="genus" reg="Pholidota">Pholidota</tp:taxon-name-part> <tp:taxon-name-part taxon-name-part-type="species" reg="leveilleana">leveilleana</tp:taxon-name-part></tp:taxon-name></italic> (<bold>A, C, E–H</bold>) and <italic><tp:taxon-name><tp:taxon-name-part taxon-name-part-type="genus" reg="Pholidota">P.</tp:taxon-name-part> <tp:taxon-name-part taxon-name-part-type="species" reg="wenshanica">wenshanica</tp:taxon-name-part></tp:taxon-name></italic> (<bold>B, D, I–L</bold>) <bold>A–B</bold> habit <bold>C–D</bold> inflorescences <bold>E, I</bold> flower, frontal view <bold>F, J</bold> column and lip, lateral view <bold>G, K</bold> lip, ventral view <bold>H,L</bold> column, front view. Scale bars: 5 mm (<bold>E, I</bold>), 3 mm (<bold>F–H, J–L</bold>).</p></caption><graphic xmlns:xlink="http://www.w3.org/1999/xlink" xlink:href="phytokeys-136-097-g002.jpg" position="float" orientation="portrait" xlink:type="simple" id="oo_366652.jpg"><uri content-type="original_file" xlink:type="simple">https://binary.pensoft.net/fig/366652</uri></graphic></fig></tp:treatment-sec></tp:taxon-treatment>
