# Supplementary material for: The taxonomic identities of Pholidota wenshanica and P. subcalceata (Orchidaceae, Coelogyninae)
Source: PhytoKeys. 2019 Dec 19;136:97–106. doi: 10.3897/phytokeys.136.46705 (PMC6933024; doi:10.3897/phytokeys.136.46705)
Supplement: XML Treatment for Pholidota leveilleana [file phytokeys.136.46705-treatment2.xml]

<!DOCTYPE tp:taxon-treatment
  PUBLIC "-//TaxonX//DTD Taxonomic Treatment Publishing DTD v0 20100105//EN" "tax-treatment-NSO.dtd">
<tp:taxon-treatment xmlns:tp="http://www.plazi.org/taxpub"><tp:treatment-meta><kwd-group><label>Taxon classification</label><kwd><named-content xmlns:xlink="http://www.w3.org/1999/xlink" content-type="kingdom">Plantae</named-content></kwd><kwd><named-content xmlns:xlink="http://www.w3.org/1999/xlink" content-type="order">Asparagales</named-content></kwd><kwd><named-content xmlns:xlink="http://www.w3.org/1999/xlink" content-type="family">Orchidaceae</named-content></kwd></kwd-group><mixed-citation publication-type="journal"><person-group><name><surname>Li</surname><given-names>Lin</given-names></name><name><surname>Qin</surname><given-names>Min</given-names></name><name><surname>Wang</surname><given-names>Wan-Yao</given-names></name><name><surname>Zeng</surname><given-names>Song-Jun</given-names></name><name><surname>Zhang</surname><given-names>Guo-Qiang</given-names></name><name><surname>Liu</surname><given-names>Zhong-Jian</given-names></name></person-group><article-title>The taxonomic identities of <italic><tp:taxon-name><tp:taxon-name-part taxon-name-part-type="genus" reg="Pholidota">Pholidota</tp:taxon-name-part> <tp:taxon-name-part taxon-name-part-type="species" reg="wenshanica">wenshanica</tp:taxon-name-part></tp:taxon-name></italic> and <italic><tp:taxon-name><tp:taxon-name-part taxon-name-part-type="genus" reg="Pholidota">P.</tp:taxon-name-part> <tp:taxon-name-part taxon-name-part-type="species" reg="subcalceata">subcalceata</tp:taxon-name-part></tp:taxon-name></italic> (<tp:taxon-name><tp:taxon-name-part taxon-name-part-type="family">Orchidaceae</tp:taxon-name-part></tp:taxon-name>, <tp:taxon-name><tp:taxon-name-part taxon-name-part-type="subtribe">Coelogyninae</tp:taxon-name-part></tp:taxon-name>)</article-title><source>PhytoKeys</source><day>19</day><month>12</month><year>2019</year><volume>136</volume><fpage>97</fpage><lpage>106</lpage><pub-id pub-id-type="doi">10.3897/phytokeys.136.46705</pub-id></mixed-citation></tp:treatment-meta><tp:nomenclature><tp:taxon-name><object-id xmlns:xlink="http://www.w3.org/1999/xlink" content-type="arpha" xlink:type="simple">DC4C84A0-054D-501F-88FD-BAB7FF72E1F4</object-id>
              <tp:taxon-name-part taxon-name-part-type="genus" reg="Pholidota">Pholidota</tp:taxon-name-part>
              <tp:taxon-name-part taxon-name-part-type="species" reg="leveilleana">leveilleana</tp:taxon-name-part>
            </tp:taxon-name><tp:taxon-authority>Schlechter</tp:taxon-authority><xref ref-type="fig" rid="F1">Figs 1</xref><xref ref-type="fig" rid="F2">, 2</xref><tp:nomenclature-citation-list><tp:nomenclature-citation><tp:taxon-name>
                  <tp:taxon-name-part taxon-name-part-type="genus" reg="Pholidota">Pholidota</tp:taxon-name-part> <tp:taxon-name-part taxon-name-part-type="species" reg="leveilleana">leveilleana</tp:taxon-name-part></tp:taxon-name><comment>Schlechter, Repert. Spec. Nov. Regni Veg. 12: 107. 1913. Type: – CHINA. Guizhou (Kouy-tcheou), Huishui County, Tian sheng qiao (Tien-sey-kao), at alt. 900m, 8 May 1910, <italic>J. Esquirol 2088</italic> (holotype E!).</comment></tp:nomenclature-citation></tp:nomenclature-citation-list></tp:nomenclature><tp:treatment-sec sec-type="description" id="SECID0EE4AE"><title>Emended description.</title><p>Lithophytic or occasionally epiphytic plants with short and stout rhizomes, up to 30 cm high. Pseudobulbs borne close together, ovoid or conical-ovoid, often longitudinally sulcate, 2.5–4.5 cm × 8–12 mm, ca. 3.5 cm in diam., basally usually enveloped by scarious sheaths. Leaf solitary, arising from pseudobulb apex, narrowly elliptic or narrowly elliptic-lanceolate, 15–25 × 2–3.5 cm, papery, plicate, leaf vernation prominent, base contracted into a distinct petiole, apex short acuminate, lamina dark green to bluish green; petiole 4.5–8 cm. Inflorescence arising from base of mature pseudobulbs, often pendulous, 13–18 cm or longer; peduncle 4.5–7 cm long; rachis weakly zig-zag, laxly 12–18-flowered; floral bracts deciduous, elliptic or broadly ovate, papyraceous, 7 × 9 mm. Flowers pinkish white or salmon-pink, ca. 5 mm in diam., lip white or greenish white, tinged with orangish yellow or carmine red blotches, anther and stigma red; pedicel and ovary 3–4 mm. Sepals broadly ovate-elliptic, 5–7 × 4–6 mm, 7-veined, acute; lateral sepals dorsally carinate. Petals ovate-elliptic, 4–5 × 2.5–3 mm, 3–5-veined, obtuse; lip broadly oblong in outline, 5–6 × 3 mm, contracted into epichile and hypochile at apical 2/3; hypochile shallowly cupular in center, margin spreading horizontally, with 3 thickened veins extending from base to above middle; epichile transversely oblong or elliptic, 4–5 mm wide, apex emarginate, slightly undulate margined. Column 3.5–4 mm, apex broadly winged; stelidia sharp, with conspicuous acute teeth along upper margin; anther broadly elliptic in outline, top truncate to retuse; pollinia 4 in 2 pairs, connected by caudicles to a sticky substance, pyriform, ca 0.5 by 0.4 mm; stigma suborbicular; rostellum semi-orbicular. Flowering in April and May. Capsule narrowly obovoid, ca. 2 cm × 5–6 mm; fruiting pedicel 2–3 mm. 1.2–1.5 cm in diam.</p></tp:treatment-sec><tp:treatment-sec sec-type="distribution" id="SECID0EJ4AE"><title>Distribution and habitat.</title><p><italic><tp:taxon-name><tp:taxon-name-part taxon-name-part-type="genus" reg="Pholidota">Pholidota</tp:taxon-name-part> <tp:taxon-name-part taxon-name-part-type="species" reg="leveilleana">leveilleana</tp:taxon-name-part></tp:taxon-name></italic> is endemic to N and W Guangxi (Luocheng, Du’an, Jingxi, Nandan, Huanjiang, Tian’e, Fengshan, Napo), S Guizhou (Huishui), China, where it grows as lithophyte in sparse forests and shaded rocks, with elevations ranging from 500 m to 900 m a.s.l.</p></tp:treatment-sec><tp:treatment-sec sec-type="material" id="SECID0E14AE"><title>Additional specimens examined.</title><p>China, Guangxi Zhuang Autonomous Region, Hechi City, Luocheng Molao Autonomous County, Xunle Miao Ethnic Township, 11 Mar. 2013, <italic>Luocheng County Exped. 451225130311036LY</italic> (GXMG, <italic>IBK</italic>); Luocheng Mulao Autonomous County, 23 Jun. 1939, <italic>W. Chen 84075</italic> (PE). Guangxi Zhuang Autonomous Region, Hechi City, Huanjiang Maonan Autonomous County, Xunle Miao Ethnic Township, 26 Apr. 2013, <italic>Huanjiang County Exped. 451226130426003LY</italic> (GXMG, IBK); Huanjiang Maonan Autonomous County, Mulun Natural Reserve, 25 Apr. 2008, <italic>W.B. Xu &amp; Y. Liu 08025</italic> (IBK); Mulun Natural Reserve, <named-content xmlns:xlink="http://www.w3.org/1999/xlink" content-type="dwc:verbatimCoordinates" xlink:type="simple"><named-content content-type="geo-json" specific-use="{&#34;type&#34;:&#34;Point&#34;,&#34;coordinates&#34;:[108.003611,25.111944]}" id="NCID0EN5AE" xlink:type="simple">25°06'43"N, 108°00'13"E</named-content></named-content>, 27 Dec. 2008, <italic>W.B. Xu</italic>, <italic>Y.Y. Liang</italic>, <italic>Y.S. Huang &amp; X.X. Ye</italic>, <italic>Liuyan 0156</italic> (KUN); Huanjiang Maonan Autonomous County, Mulun Town, NE Zhonglun, 10 Aug. 1994, <italic>Mulun Exped. M0117</italic> (PE). Guangxi Zhuang Autonomous Region, Tian’e County, 5 May 1997, <italic>China-UK Expedition Team ASBK365</italic> (IBK); Tian’e County, limestone Mt. at the junction of Lingdang and Liupai Town, 10 Aug. 1958, <italic>Z.T. Li 601198</italic> (PE). Guangxi Zhuang Autonomous Region, Du’an Yao autonomous County, Shangfu Township, <italic>Y.K. Li P01539</italic> (IBSC, PE). Guangxi Zhuang Autonomous Region, Fengshan County, Jinya Town, <named-content xmlns:xlink="http://www.w3.org/1999/xlink" content-type="dwc:verbatimCoordinates" xlink:type="simple"><named-content content-type="geo-json" specific-use="{&#34;type&#34;:&#34;Point&#34;,&#34;coordinates&#34;:[106.750267,25.835139]}" id="NCID0EF6AE" xlink:type="simple">24°38'4326.50"N, 106°45'00.96"E</named-content></named-content>, 29 Mar. 2013, <italic>H.Z. Lv</italic>, <italic>L.H. Liu &amp; H.F. Chen 451223130329080LY</italic> (GXMG). Guangxi Zhuang Autonomous Region, Nandan County, Lihu Town, 26 Jun 1937, C. Wang 40914 (IBSC, PE). Guangxi Zhuang Autonomous Region, Jingxi County, Sanhe Town, 15 Apr. 2012, <italic>Y.S. Huang Y1229</italic> (IBK); Jingxi County, Renzhuang Town, 14 Sep. 2006, <italic>Y. Liu &amp; W.B. Xu 0153</italic> (IBK); Jingxi County, Longbang Town, Damo Village, 23 Apr. 2011, <italic>F.Y. Huang &amp; Z.H. LV LHZJX0248</italic> (GXMG). Guangxi Zhuang Autonomous Region, Napo County, Chengxiang Town, 12 Apr. 1998, <italic>H.N. Qin &amp; al</italic>. <italic>506</italic> (IBSC, PE). Guangxi Zhuang Autonomous Region, Luchen (Luocheng?), 27 May 1928, <italic>anonymous 5405</italic> (IBSC; PE); Guangxi Zhuang Autonomous Region, precise locality unknown, 25 Aug. 1935, <italic>S.P. Ko 55619</italic> (PE). CHINA. Guizhou (Kouy-tchou), Dushan County, 13 Jul. 1959, <italic>Lipo Expe.1072</italic> (PE).</p></tp:treatment-sec><tp:treatment-sec><!--Section generated to contain objects referenced in tp:taxon-treatment.--><fig id="F1" position="float" orientation="portrait"><object-id xmlns:xlink="http://www.w3.org/1999/xlink" content-type="doi" xlink:type="simple">10.3897/phytokeys.136.46705.figure1</object-id><object-id xmlns:xlink="http://www.w3.org/1999/xlink" content-type="arpha" xlink:type="simple">224BCC58-5D7C-54D3-9C4C-BD75B77289A6</object-id><label>Figure 1.</label><caption><p>The types and selected specimens of <italic><tp:taxon-name><tp:taxon-name-part taxon-name-part-type="genus" reg="Pholidota">P.</tp:taxon-name-part> <tp:taxon-name-part taxon-name-part-type="species" reg="wenshanica">wenshanica</tp:taxon-name-part></tp:taxon-name></italic> (<bold>A–C</bold>), <italic><tp:taxon-name><tp:taxon-name-part taxon-name-part-type="genus" reg="Pholidota">Pholidota</tp:taxon-name-part> <tp:taxon-name-part taxon-name-part-type="species" reg="leveilleana">leveilleana</tp:taxon-name-part></tp:taxon-name></italic> (<bold>D–F</bold>) and <italic><tp:taxon-name><tp:taxon-name-part taxon-name-part-type="genus" reg="Pholidota">P.</tp:taxon-name-part> <tp:taxon-name-part taxon-name-part-type="species" reg="subcalceata">subcalceata</tp:taxon-name-part></tp:taxon-name></italic> (<bold>G–I</bold>) <bold>A</bold> holotype sheet of <italic><tp:taxon-name><tp:taxon-name-part taxon-name-part-type="genus" reg="Pholidota">P.</tp:taxon-name-part> <tp:taxon-name-part taxon-name-part-type="species" reg="wenshanica">wenshanica</tp:taxon-name-part></tp:taxon-name></italic><bold>B</bold> China, Guangxi, Longzhou, <italic>HK Kadoorie PT 714</italic> (PE) <bold>C</bold> China, Yunnan, <italic>HK Kadoorie Team 2361</italic> (PE) <bold>D</bold> holotype sheet of <italic><tp:taxon-name><tp:taxon-name-part taxon-name-part-type="genus" reg="Pholidota">P.</tp:taxon-name-part> <tp:taxon-name-part taxon-name-part-type="species" reg="leveilleana">leveilleana</tp:taxon-name-part></tp:taxon-name></italic><bold>E</bold> China, Guangxi, <italic>China-UK Expedition Team ASBK365</italic> (IBK) <bold>F</bold> China, Guangxi, <italic>Y.S. Huang Y1229</italic> (IBK) <bold>G</bold> Holotype sheet of <italic><tp:taxon-name><tp:taxon-name-part taxon-name-part-type="genus" reg="Pholidota">P.</tp:taxon-name-part> <tp:taxon-name-part taxon-name-part-type="species" reg="subcalceata">subcalceata</tp:taxon-name-part></tp:taxon-name></italic><bold>H</bold> isotype sheet of <italic><tp:taxon-name><tp:taxon-name-part taxon-name-part-type="genus" reg="Pholidota">P.</tp:taxon-name-part> <tp:taxon-name-part taxon-name-part-type="species" reg="subcalceata">subcalceata</tp:taxon-name-part></tp:taxon-name></italic><bold>I</bold> Vietnam, Kontum, <italic>L.V. Averyanov &amp; al.</italic>, <italic>VH 292</italic> (P).</p></caption><graphic xmlns:xlink="http://www.w3.org/1999/xlink" xlink:href="phytokeys-136-097-g001.jpg" position="float" orientation="portrait" xlink:type="simple" id="oo_366651.jpg"><uri content-type="original_file" xlink:type="simple">https://binary.pensoft.net/fig/366651</uri></graphic></fig><fig id="F2" position="float" orientation="portrait"><object-id xmlns:xlink="http://www.w3.org/1999/xlink" content-type="doi" xlink:type="simple">10.3897/phytokeys.136.46705.figure2</object-id><object-id xmlns:xlink="http://www.w3.org/1999/xlink" content-type="arpha" xlink:type="simple">FFF3B693-D566-56CC-8D63-53A9DAAD6609</object-id><label>Figure 2.</label><caption><p>The morphology of <italic><tp:taxon-name><tp:taxon-name-part taxon-name-part-type="genus" reg="Pholidota">Pholidota</tp:taxon-name-part> <tp:taxon-name-part taxon-name-part-type="species" reg="leveilleana">leveilleana</tp:taxon-name-part></tp:taxon-name></italic> (<bold>A, C, E–H</bold>) and <italic><tp:taxon-name><tp:taxon-name-part taxon-name-part-type="genus" reg="Pholidota">P.</tp:taxon-name-part> <tp:taxon-name-part taxon-name-part-type="species" reg="wenshanica">wenshanica</tp:taxon-name-part></tp:taxon-name></italic> (<bold>B, D, I–L</bold>) <bold>A–B</bold> habit <bold>C–D</bold> inflorescences <bold>E, I</bold> flower, frontal view <bold>F, J</bold> column and lip, lateral view <bold>G, K</bold> lip, ventral view <bold>H,L</bold> column, front view. Scale bars: 5 mm (<bold>E, I</bold>), 3 mm (<bold>F–H, J–L</bold>).</p></caption><graphic xmlns:xlink="http://www.w3.org/1999/xlink" xlink:href="phytokeys-136-097-g002.jpg" position="float" orientation="portrait" xlink:type="simple" id="oo_366652.jpg"><uri content-type="original_file" xlink:type="simple">https://binary.pensoft.net/fig/366652</uri></graphic></fig></tp:treatment-sec></tp:taxon-treatment>
