# Supplementary material for: The taxonomic identities of Pholidota wenshanica and P. subcalceata (Orchidaceae, Coelogyninae)
Source: PhytoKeys. 2019 Dec 19;136:97–106. doi: 10.3897/phytokeys.136.46705 (PMC6933024; doi:10.3897/phytokeys.136.46705)
Supplement: XML Treatment for Pholidota subcalceata [file phytokeys.136.46705-treatment3.xml]

<!DOCTYPE tp:taxon-treatment
  PUBLIC "-//TaxonX//DTD Taxonomic Treatment Publishing DTD v0 20100105//EN" "tax-treatment-NSO.dtd">
<tp:taxon-treatment xmlns:tp="http://www.plazi.org/taxpub"><tp:treatment-meta><kwd-group><label>Taxon classification</label><kwd><named-content xmlns:xlink="http://www.w3.org/1999/xlink" content-type="kingdom">Plantae</named-content></kwd><kwd><named-content xmlns:xlink="http://www.w3.org/1999/xlink" content-type="order">Asparagales</named-content></kwd><kwd><named-content xmlns:xlink="http://www.w3.org/1999/xlink" content-type="family">Orchidaceae</named-content></kwd></kwd-group><mixed-citation publication-type="journal"><person-group><name><surname>Li</surname><given-names>Lin</given-names></name><name><surname>Qin</surname><given-names>Min</given-names></name><name><surname>Wang</surname><given-names>Wan-Yao</given-names></name><name><surname>Zeng</surname><given-names>Song-Jun</given-names></name><name><surname>Zhang</surname><given-names>Guo-Qiang</given-names></name><name><surname>Liu</surname><given-names>Zhong-Jian</given-names></name></person-group><article-title>The taxonomic identities of <italic><tp:taxon-name><tp:taxon-name-part taxon-name-part-type="genus" reg="Pholidota">Pholidota</tp:taxon-name-part> <tp:taxon-name-part taxon-name-part-type="species" reg="wenshanica">wenshanica</tp:taxon-name-part></tp:taxon-name></italic> and <italic><tp:taxon-name><tp:taxon-name-part taxon-name-part-type="genus" reg="Pholidota">P.</tp:taxon-name-part> <tp:taxon-name-part taxon-name-part-type="species" reg="subcalceata">subcalceata</tp:taxon-name-part></tp:taxon-name></italic> (<tp:taxon-name><tp:taxon-name-part taxon-name-part-type="family">Orchidaceae</tp:taxon-name-part></tp:taxon-name>, <tp:taxon-name><tp:taxon-name-part taxon-name-part-type="subtribe">Coelogyninae</tp:taxon-name-part></tp:taxon-name>)</article-title><source>PhytoKeys</source><day>19</day><month>12</month><year>2019</year><volume>136</volume><fpage>97</fpage><lpage>106</lpage><pub-id pub-id-type="doi">10.3897/phytokeys.136.46705</pub-id></mixed-citation></tp:treatment-meta><tp:nomenclature><tp:taxon-name><object-id xmlns:xlink="http://www.w3.org/1999/xlink" content-type="arpha" xlink:type="simple">AE41F896-85CF-538A-ADA7-1CFCBAD8F1DB</object-id>
              <tp:taxon-name-part taxon-name-part-type="genus" reg="Pholidota">Pholidota</tp:taxon-name-part>
              <tp:taxon-name-part taxon-name-part-type="species" reg="subcalceata">subcalceata</tp:taxon-name-part>
            </tp:taxon-name><tp:taxon-authority>Gagnepain</tp:taxon-authority><tp:nomenclature-citation-list><tp:nomenclature-citation><tp:taxon-name>
                  <tp:taxon-name-part taxon-name-part-type="genus" reg="Pholidota">Pholidota</tp:taxon-name-part> <tp:taxon-name-part taxon-name-part-type="species" reg="subcalceata">subcalceata</tp:taxon-name-part></tp:taxon-name><comment>Gagnepain, Bull. Mus. Natl. Hist. Nat., sér. 2, 22: 508, 1950.</comment></tp:nomenclature-citation></tp:nomenclature-citation-list></tp:nomenclature><tp:treatment-sec sec-type="material" id="SECID0EPBAG"><title>Type.</title><p>Vietnam. Annam, North Kon Tum, near Moi village, at 1000–1500 m alt., 25 Nov. 1941, M. Poilane <italic>32058</italic> (holotype P! Isotype P!). Fig. <xref ref-type="fig" rid="F1">1</xref>. Emended description Epiphytic or occasionally terrestrial plants with short and stout rhizomes, up to 1 m high. Pseudobulbs borne close together, narrowly ovoid to broadly fusiform, often longitudinally sulcate, 1.5–3.5 cm × 8–15 mm, ca. 2 cm in diam., basally usually enveloped by scarious sheaths. Leaves 2 per pseudobulb, arising from pseudobulb apex, linear to linear-lanceolate, 15–30 × 1–2.5 cm, somewhat coriaceous, base contracted into a distinct petiole, apex short acuminate, lamina dark green to bluish green; petiole 4–8 cm. Inflorescence arising from rather young pseudobulbs with just developing very young leaves, synanthous, often pendulous, ca. 23 cm long; peduncle 4–8 cm long; rachis almost straight or weakly zig-zag, laxly 18–25-flowered; floral bracts deciduous, broadly ovate-rhombic, 9 ×10 mm, paperaceous. Flowers white or slightly tinged with pink, ca. 5 mm in diam., lip white, tinged with pinkish yellow or yellow blotches, anther pink; stigma red; pedicel and ovary 3–4 mm. Sepals broadly ovate-elliptic, 5–7 × 4–6 mm, 7-veined, acute; lateral sepals dorsally carinate. Petals ovate-elliptic, 4–5 × 2.5–3 mm, 3–5-veined, obtuse; lip subpandurate when flattened, 5 × 3–4 mm, trilobed, with prominent lateral lobes; hypochile deeply saccated, with 3 thickened veins; epichile reniform-obicular, 4–5 mm wide, apex emarginate and truncate-subbilobed, slightly undulate margined. Column 3 mm, apex broadly winged; stelidia short and rounded, with obtuse teeth along the upper margin; anther broadly elliptic in outline, top convex and rounded; pollinia 4 in 2 pairs; stigma transversally reniform. Flowering in March and April. Capsule not seen.</p></tp:treatment-sec><tp:treatment-sec sec-type="distribution" id="SECID0E2BAG"><title>Distribution and habitat.</title><p><italic><tp:taxon-name><tp:taxon-name-part taxon-name-part-type="genus" reg="Pholidota">Pholidota</tp:taxon-name-part> <tp:taxon-name-part taxon-name-part-type="species" reg="subcalceata">subcalceata</tp:taxon-name-part></tp:taxon-name></italic> is endemic to the Central Highlands of southern Vietnam, north to Kon Tum, south to Lam Dong, where it grows as epiphyte on old trees in montane broadleaved forest in open areas and along streams, and occasionally grows as terrestrial herb, with elevations ranging from 1000–1800 m a.s.l.</p></tp:treatment-sec><tp:treatment-sec sec-type="material" id="SECID0EMCAG"><title>Additional specimens examined.</title><p>Vietnam. Prov. Lam Dong, distr. Lac Duong, municipalite Da Chay, 35 km to NE from Dalat city, <named-content xmlns:xlink="http://www.w3.org/1999/xlink" content-type="dwc:verbatimCoordinates" xlink:type="simple"><named-content content-type="geo-json" specific-use="{&#34;type&#34;:&#34;Point&#34;,&#34;coordinates&#34;:[108.650000,12.133333]}" id="NCID0EVCAG" xlink:type="simple">12°08'N, 108°39'E</named-content></named-content>, at 1450 m alt., 19 Mar. 1997, <italic>L.V. Averyanov</italic>, <italic>N.Q. Binh &amp; P.K. Loc</italic>, <italic>VH 2897</italic> (P). Vietnam. Prov. Lam Dong, distr. Lac Duong, municipalite Da Chay, 35 km to NE from Dalat city, <named-content xmlns:xlink="http://www.w3.org/1999/xlink" content-type="dwc:verbatimCoordinates" xlink:type="simple"><named-content content-type="geo-json" specific-use="{&#34;type&#34;:&#34;Point&#34;,&#34;coordinates&#34;:[108.683333,12.150000]}" id="NCID0EDDAG" xlink:type="simple">12°09'N, 108°41'E</named-content></named-content>, at 1700–1800 m alt., 7 Apri. 1997, <italic>L.V. Averyanov</italic>, <italic>N.Q. Binh &amp; P.K. Loc</italic>, <italic>VH 3753</italic> (P). Vietnam. Prov. Lam Dong, distr. Lac Duong, municipalite Da Chay, 26–28 km to NE from Dalat city, <named-content xmlns:xlink="http://www.w3.org/1999/xlink" content-type="dwc:verbatimCoordinates" xlink:type="simple"><named-content content-type="geo-json" specific-use="{&#34;type&#34;:&#34;Point&#34;,&#34;coordinates&#34;:[108.600000,12.116667]}" id="NCID0ERDAG" xlink:type="simple">12°07'N, 108°36'E</named-content></named-content>, at 1500–1700 m alt., 4 Oct. 1997, <italic>L.V. Averyanov</italic>, <italic>N.Q. Binh &amp; P.K. Loc</italic>, <italic>VH 3842</italic> (P). Vietnam. Prov. Kon Tum, NW slopes of Ngoc Linh mountain system, at 1600 m alt., 23 Feb. 1995, <italic>L.V. Averyanov &amp; al.</italic>, <italic>VH 290</italic> (P); <italic>L.V. Averyanov &amp; al.</italic>, <italic>VH 291</italic> (P); <italic>L.V. Averyanov &amp; al.</italic>, <italic>VH 292</italic> (P); <italic>L.V. Averyanov &amp; al.</italic>, <italic>VH 294</italic> (P);</p></tp:treatment-sec><tp:treatment-sec><!--Section generated to contain objects referenced in tp:taxon-treatment.--><fig id="F1" position="float" orientation="portrait"><object-id xmlns:xlink="http://www.w3.org/1999/xlink" content-type="doi" xlink:type="simple">10.3897/phytokeys.136.46705.figure1</object-id><object-id xmlns:xlink="http://www.w3.org/1999/xlink" content-type="arpha" xlink:type="simple">224BCC58-5D7C-54D3-9C4C-BD75B77289A6</object-id><label>Figure 1.</label><caption><p>The types and selected specimens of <italic><tp:taxon-name><tp:taxon-name-part taxon-name-part-type="genus" reg="Pholidota">P.</tp:taxon-name-part> <tp:taxon-name-part taxon-name-part-type="species" reg="wenshanica">wenshanica</tp:taxon-name-part></tp:taxon-name></italic> (<bold>A–C</bold>), <italic><tp:taxon-name><tp:taxon-name-part taxon-name-part-type="genus" reg="Pholidota">Pholidota</tp:taxon-name-part> <tp:taxon-name-part taxon-name-part-type="species" reg="leveilleana">leveilleana</tp:taxon-name-part></tp:taxon-name></italic> (<bold>D–F</bold>) and <italic><tp:taxon-name><tp:taxon-name-part taxon-name-part-type="genus" reg="Pholidota">P.</tp:taxon-name-part> <tp:taxon-name-part taxon-name-part-type="species" reg="subcalceata">subcalceata</tp:taxon-name-part></tp:taxon-name></italic> (<bold>G–I</bold>) <bold>A</bold> holotype sheet of <italic><tp:taxon-name><tp:taxon-name-part taxon-name-part-type="genus" reg="Pholidota">P.</tp:taxon-name-part> <tp:taxon-name-part taxon-name-part-type="species" reg="wenshanica">wenshanica</tp:taxon-name-part></tp:taxon-name></italic><bold>B</bold> China, Guangxi, Longzhou, <italic>HK Kadoorie PT 714</italic> (PE) <bold>C</bold> China, Yunnan, <italic>HK Kadoorie Team 2361</italic> (PE) <bold>D</bold> holotype sheet of <italic><tp:taxon-name><tp:taxon-name-part taxon-name-part-type="genus" reg="Pholidota">P.</tp:taxon-name-part> <tp:taxon-name-part taxon-name-part-type="species" reg="leveilleana">leveilleana</tp:taxon-name-part></tp:taxon-name></italic><bold>E</bold> China, Guangxi, <italic>China-UK Expedition Team ASBK365</italic> (IBK) <bold>F</bold> China, Guangxi, <italic>Y.S. Huang Y1229</italic> (IBK) <bold>G</bold> Holotype sheet of <italic><tp:taxon-name><tp:taxon-name-part taxon-name-part-type="genus" reg="Pholidota">P.</tp:taxon-name-part> <tp:taxon-name-part taxon-name-part-type="species" reg="subcalceata">subcalceata</tp:taxon-name-part></tp:taxon-name></italic><bold>H</bold> isotype sheet of <italic><tp:taxon-name><tp:taxon-name-part taxon-name-part-type="genus" reg="Pholidota">P.</tp:taxon-name-part> <tp:taxon-name-part taxon-name-part-type="species" reg="subcalceata">subcalceata</tp:taxon-name-part></tp:taxon-name></italic><bold>I</bold> Vietnam, Kontum, <italic>L.V. Averyanov &amp; al.</italic>, <italic>VH 292</italic> (P).</p></caption><graphic xmlns:xlink="http://www.w3.org/1999/xlink" xlink:href="phytokeys-136-097-g001.jpg" position="float" orientation="portrait" xlink:type="simple" id="oo_366651.jpg"><uri content-type="original_file" xlink:type="simple">https://binary.pensoft.net/fig/366651</uri></graphic></fig></tp:treatment-sec></tp:taxon-treatment>
